# Supplementary material for: Outcomes of an Alpha-DC-1 Dendritic Cell-Based Vaccine Clinical Trial in Patients with Low-Tumor-Burden High-Risk Ovarian Carcinoma
Source: Cancers (Basel). 2026 Apr 18;18(8):1285. doi: 10.3390/cancers18081285 (PMC13114759; doi:10.3390/cancers18081285)
Supplement: Supplementary file 1 [file cancers-18-01285-s001.zip]

Archive with 1 entries (1 files):
- cancers-4211619-supplementary.pdf
